# Supplementary material for: Comprehensive analysis of NAC transcription factor family uncovers drought and salinity stress response in pearl millet (Pennisetum glaucum)
Source: BMC Genomics. 2021 Jan 21;22:70. doi: 10.1186/s12864-021-07382-y (PMC7818933; doi:10.1186/s12864-021-07382-y)
Supplement: Supplementary file 5 — Additional file 5. Analyzing pearl millet miRNAs targeting PgNACs. [file 12864_2021_7382_MOESM5_ESM.xlsx]

## Sheet: Sheet2
Additional File 5: Analyzing pearl millet miRNAs targeting PgNACs.
miRNA_Acc.	Target_Acc.	Expectation	UPE$	miRNA_start	miRNA_end	Target_start	Target_end	miRNA_aligned_fragment	alignment	Target_aligned_fragment	Inhibition	Target_Desc.	Multiplicity
MIR166b	PgNAC001	4.5	-1	1	21	1350	1370	GAAUGAUGUCCGGUCCGAAGG	:: ::.:::.::.::::	UGCUCAAACUGGAUAUUAUUC	Cleavage		2
MIR166b	PgNAC001	4.5	-1	1	21	66	86	GAAUGAUGUCCGGUCCGAAGG	.::: :.:::.::::::.	AUUUCCUCCUGGAUAUCAUUU	Cleavage		2
MIR444d	PgNAC001	5	-1	1	20	1403	1422	GCUAGAGGCAGCAACUGCAU	:: : : ::::::.:::.:	AUUCUGCUGCUGCUUCUGGA	Cleavage		1
MIR444d	PgNAC005	4.5	-1	1	20	632	651	GCUAGAGGCAGCAACUGCAU	::. ::::::: .:::::	CUGUUGUUGCUGAUUCUAGA	Cleavage		1
MIR529b	PgNAC005	5	-1	1	21	831	851	AGAAGAGAGAGAGUACAGCUU	: :.: ::::::.::: :: :	AUGUUCUACUCUUUCUAUUAU	Cleavage		1
MIR529b	PgNAC007	5	-1	1	21	960	980	AGAAGAGAGAGAGUACAGCUU	:. .: ::::. .::::::::	AGAUUCUACUUAUUCUCUUCU	Translation		1
MIR166b	PgNAC015	4.5	-1	1	21	63	83	GAAUGAUGUCCGGUCCGAAGG	.::: :.:::.::::::.	AUUUCCUCCUGGAUAUCAUUU	Cleavage		1
MIR393a	PgNAC015	4.5	-1	1	21	1666	1686	UCCAAAGGGAUCGCAUUGACC	:::: .:::::. :::::	UCUCAAGAUGAUCCUCUUGGA	Cleavage		1
MIR393b	PgNAC015	4.5	-1	1	21	1667	1687	CUCCAAAGGGAUCGCAUUGAG	::::: .:::::. ::::::	CUCAAGAUGAUCCUCUUGGAG	Cleavage		1
MIR169a	PgNAC017	5	-1	1	21	752	772	CAUCGGCAAGUUGUUCUUGGU	: ::::.::::: :::.: :	AACAAGGACAACCUGCUGCUC	Cleavage		1
MIR159a	PgNAC019	5	-1	1	22	525	546	UUUGGAUUGAAGGGAGCUCUGA	: .::..:::::::...:	GUCUAAUUCUUUUCAAUCUGGA	Cleavage		1
MIR159c	PgNAC019	5	-1	1	21	526	546	UUUGGAUUGAAGGGAGCUCCC	: .::..:::::::...:	UCUAAUUCUUUUCAAUCUGGA	Cleavage		1
MIR172b	PgNAC022	4.5	-1	1	21	318	338	GCAGCACCAUCAAGAUUCACA	:.:::::::::: ::: :	UAAGGAUCUUGAUGGAGCUAC	Cleavage		1
MIR162	PgNAC023	5	-1	1	21	409	429	GGGCGCAGUGGUUUAUCGAUC	: :: : ::.:.::::: ::.	GCUCAAGAAGCUACUGCUCCU	Cleavage		1
MIR167h	PgNAC023	5	-1	1	21	25	45	AGGUCAUGCUGUAGUUUCAUC	: ::.:.:::: :: ::..::	GCUGGAGCUACUGCUUGGUCU	Translation		1
MIR394a	PgNAC023	5	-1	1	20	1759	1778	UUGGCAUUCUGUCCACCUCG	::: :::::: :: ::..:	AGAGCUGGACAUAAGGCUGA	Cleavage		1
MIR394a	PgNAC023	5	-1	1	20	1759	1778	UUGGCAUUCUGUCCACCUCA	::: :::::: :: ::..:	AGAGCUGGACAUAAGGCUGA	Cleavage		1
MIR394a	PgNAC023	5	-1	1	20	1759	1778	UUGGCAUUCUGUCCACCUCC	::: :::::: :: ::..:	AGAGCUGGACAUAAGGCUGA	Cleavage		1
MIR394b	PgNAC023	5	-1	1	21	1758	1778	UUGGCAUUCUGUCCACCUCCA	::: :::::: :: ::..:	AAGAGCUGGACAUAAGGCUGA	Cleavage		1
MIR2118a	PgNAC026	5	-1	1	22	720	741	GGGAUGGGAACGUGAAGGAACG	:.:::: .::::.: :::.	UUCUUCUUCUUGUUCUCUUCCU	Cleavage		1
MIR529b	PgNAC033	4.5	-1	1	21	1325	1345	AGAAGAGAGAGAGUACAGCUU	:::: :: .:::.:.::.:	CUGCUGGACCUUCUUUUUUUU	Cleavage		1
MIR529b	PgNAC034	5	-1	1	21	1403	1423	AGAAGAGAGAGAGUACAGCUU	:::: :. .:::.:.::.:	CUGCUGGAUCUUCUUUUUUUU	Cleavage		1
MIR172b	PgNAC036	5	-1	1	21	27	47	GCAGCACCAUCAAGAUUCACA	: : ::: :::::: :::::	UAUUAAUGAUGAUGGAGCUGC	Cleavage		1
MIR164c	PgNAC037	5	-1	1	21	301	321	UGGAGAAGCAGGACACGUGAG	: .:: :.::::::::::	CCUACUACUUCUGCUUCUCCU	Cleavage		1
MIR166m	PgNAC039	5	-1	1	23	378	400	UCGGACCAGGCUUCAUUCCCUUU	: :::: ::::.::: :. ::	UCAUGGAAAGAAGUCUGAUUGGA	Cleavage		1
MIR166r	PgNAC039	5	-1	1	22	379	400	UCGGACCAGGCUUCAUUCCCUU	: :::: ::::.::: :. ::	CAUGGAAAGAAGUCUGAUUGGA	Cleavage		1
MIR2118a	PgNAC039	5	-1	1	22	3	24	GGGAUGGGAACGUGAAGGAACG	:::::: .::::.: ::..	GCAUCCUUCUUGUUCUCCUCUU	Cleavage		1
MIR529b	PgNAC042	4.5	-1	1	21	1352	1372	AGAAGAGAGAGAGUACAGCUU	:::: :: .:::.:.::.:	CUGCUGGACCUUCUUUUUUUU	Cleavage		2
MIR529b	PgNAC042	4.5	-1	1	21	1451	1470	AGAAGAGAGAGAGUACAGCUU	:::: :.:::.:.:.::.:	CUGCUG-AUUCUUUUUUUUUU	Cleavage		2
MIR164c	PgNAC043	5	-1	1	21	626	646	UGGAGAAGCAGGACACGUGAG	::::.:: :.::.::.::.:	CUCAUGUUACUUGUUUUUCUA	Cleavage		1
MIR529b	PgNAC044	4.5	-1	1	21	1352	1372	AGAAGAGAGAGAGUACAGCUU	:::: :: .:::.:.::.:	CUGCUGGACCUUCUUUUUUUU	Cleavage		2
MIR529b	PgNAC044	4.5	-1	1	21	1451	1470	AGAAGAGAGAGAGUACAGCUU	:::: :.:::.:.:.::.:	CUGCUG-AUUCUUUUUUUUUU	Cleavage		2
MIR167c	PgNAC045	3.5	-1	1	22	520	541	UGAAUCUGCCAGCAUGAUCUGC	:::::::.:: ..::::.:	GAUGAUCAUGUUGCUGGAUUUA	Cleavage		1
MIR167d	PgNAC045	5	-1	1	22	520	541	UGAAGCUGCCAGCAUGAUCUGG	:::::::.:: ..: ::.:	GAUGAUCAUGUUGCUGGAUUUA	Cleavage		1
MIR529b	PgNAC046	5	-1	1	21	193	213	AGAAGAGAGAGAGUACAGCUU	.: . :::.:.:.:.::::.:	GAAUGGUAUUUUUUUUCUUUU	Cleavage		2
MIR529b	PgNAC046	5	-1	1	21	491	510	AGAAGAGAGAGAGUACAGCUU	.::::: :.:::. .::::::	GAGCUG-AUUCUUCUUCUUCU	Cleavage		2
MIR408b	PgNAC047	4	-1	1	19	590	608	CAGGGAUGAGGCAGAGCAC	: ::::: .:::::.:.::	GAGCUCUUUCUCAUUCUUG	Cleavage		1
MIR408	PgNAC047	5	-1	1	21	588	608	CAGGGAUGAGGCAGAGCAUGG	::::: .:::::.:.::	AAGAGCUCUUUCUCAUUCUUG	Cleavage		1
MIR529b	PgNAC048	5	-1	1	21	193	213	AGAAGAGAGAGAGUACAGCUU	.: . :::.:.:.:.::::.:	GAAUGGUAUUUUUUUUCUUUU	Cleavage		1
MIR529b	PgNAC049	5	-1	1	21	199	219	AGAAGAGAGAGAGUACAGCUU	.: . :::.:.:.:.::::.:	GAAUGGUAUUUUUUUUCUUUU	Cleavage		1
MIR396a	PgNAC050	4	-1	1	21	161	181	UUCCACAGCUUUCUUGAACUG	: :::::::::: ::: :::	AACUUCAAGAAAGAUGUAGAA	Cleavage		1
MIR166b	PgNAC052	5	-1	1	21	98	118	GAAUGAUGUCCGGUCCGAAGG	:.: . :::: ::.::.::::	CUUGUAGACCUGAUAUUAUUC	Translation		1
MIR169a	PgNAC054	5	-1	1	21	1016	1036	CAUCGGCAAGUUGUUCUUGGU	: ::: :: .::::::.: ::	AACAACAAAGACUUGCUGCUG	Cleavage		1
MIR529b	PgNAC056	5	-1	1	21	2	22	AGAAGAGAGAGAGUACAGCUU	.::: ::.:.:::.::.:	UGGCUCCUCUUUUUCUUUUUU	Cleavage		1
MIR172b	PgNAC067	4.5	-1	1	21	616	638	GCAGCACCAUCAAGA--UUCACA	::.: :::::::: ::::::	ACUGGACCUCUUGAUGCUGCUGC	Cleavage		1
MIR164c	PgNAC074	4.5	-1	1	21	632	652	UGGAGAAGCAGGACACGUGAG	:: :: ::.::.::.::..	AACAAGUUUCUUGUUUUUCUG	Cleavage		1
MIR167h	PgNAC077	5	-1	1	21	625	645	AGGUCAUGCUGUAGUUUCAUC	::::: :::: :. ::.:::	AAUGAAUCUACUGUUUGGCCU	Translation		1
MIR172b	PgNAC077	5	-1	1	21	582	602	GCAGCACCAUCAAGAUUCACA	:.::.::: :: ::::::	UAAGGAUUUUGCUGAUGCUGC	Translation		1
MIR169a	PgNAC079	4.5	-1	1	21	854	874	CAUCGGCAAGUUGUUCUUGGU	: ::: :::::: :::.: ::	AGCAACAACAACAUGCUGCUG	Cleavage		1
MIR167c	PgNAC083	4.5	-1	1	22	142	163	UGAAUCUGCCAGCAUGAUCUGC	: : ::: ::::: .:::::.:	GGAAAUCUUGCUGCUAGAUUUA	Cleavage		1
MIR172b	PgNAC084	4.5	-1	1	21	543	563	GCAGCACCAUCAAGAUUCACA	::: :::::: ::::::	UUAUAAUAUUGAUGCUGCUGC	Cleavage		1
MIR529b	PgNAC091	4.5	-1	1	21	944	963	AGAAGAGAGAGAGUACAGCUU	:::::: ::: :::.::::::	AAGCUGGACU-UCUUUCUUCU	Translation		1
MIR156q	PgNAC091	5	-1	1	21	610	629	UGACAGAAGAGAGUGAGCACU	: ::::. .:::::::: :::	ACUGCUUCUUCUCUUCU-UCA	Cleavage		1
MIR165a	PgNAC092	4.5	-1	1	21	48	68	UCGGACCAGGCUUCAUCCCCU	: ::::::.:::::.:.	UUCUGCUGAAGCUUGGUCUGG	Cleavage		1
MIR165b	PgNAC092	4.5	-1	1	22	47	68	UCGGACCAGGCUUCAUCCCCCU	: ::::::.:::::.:.	CUUCUGCUGAAGCUUGGUCUGG	Cleavage		1
MIR166b	PgNAC092	4.5	-1	1	21	126	146	GAAUGAUGUCCGGUCCGAAGG	.:::: :.:::.::::::.	UCUUCCUCCUGGAUAUCAUUU	Cleavage		1
MIR166p	PgNAC092	4.5	-1	1	21	49	69	UUCGGACCAGGCUUCAUUCAC	::::::.:::::.:.:	UCUGCUGAAGCUUGGUCUGGA	Cleavage		1
MIR159a	PgNAC095	5	-1	1	22	1692	1713	UUUGGAUUGAAGGGAGCUCUGA	:: : .:::::::..:.:	UUCUAGAUAUCUUCAAUUUAGA	Cleavage		1
MIR159c	PgNAC095	5	-1	1	21	1693	1713	UUUGGAUUGAAGGGAGCUCCC	:: : .:::::::..:.:	UCUAGAUAUCUUCAAUUUAGA	Cleavage		1
MIR444d	PgNAC095	5	-1	1	20	638	657	GCUAGAGGCAGCAACUGCAU	:: :::::.::..::::	UUGAAGUUGUUGUUUCUAAG	Cleavage		1
MIR396a	PgNAC097	4.5	-1	1	21	146	166	UUCCACAGCUUUCUUGAACUG	:::::::: .:::::::	AUCUUCAAGAACAUUGUGGAA	Translation		1
MIR408	PgNAC099	5	-1	1	21	1896	1915	CAGGGAUGAGGCAGAGCAUGG	::::: :: ::..:.::::	UGAUGCU-UGGCUUGUUCCUG	Translation		1
MIR156q	PgNAC100	4.5	-1	1	21	943	963	UGACAGAAGAGAGUGAGCACU	: ::.:.:::::::: ::	UCUACUUAUUCUCUUCUUUCU	Cleavage		1
MIR529b	PgNAC100	5	-1	1	21	939	959	AGAAGAGAGAGAGUACAGCUU	.: ::::. .::::::::	UGCUUCUACUUAUUCUCUUCU	Translation		1
MIR169a	PgNAC103	4.5	-1	1	21	626	646	CAUCGGCAAGUUGUUCUUGGU	::: ::::::::::.:.	UGCAACAACAACUUGCUGGAA	Cleavage		1
MIR396a	PgNAC108	5	-1	1	21	811	832	UUCCA-CAGCUUUCUUGAACUG	: :.:::.:::::: :::::	AUGCUUAAGGAAGCUGCUGGAA	Cleavage		1
MIR169a	PgNAC111	4.5	-1	1	21	626	646	CAUCGGCAAGUUGUUCUUGGU	::: ::::::::::.:.	UGCAACAACAACUUGCUGGAA	Cleavage		1
MIR156q	PgNAC113	5	-1	1	21	758	778	UGACAGAAGAGAGUGAGCACU	: .:: ::.::: ::::.:	CUUCUUCUCUUUCUCCUGUUA	Cleavage		1
MIR444d	PgNAC115	5	-1	1	20	875	894	GCUAGAGGCAGCAACUGCAU	::: : ::::::. ::::	CUGCUGCUGCUGCUCCUAGA	Cleavage		1
MIR169a	PgNAC116	3	-1	1	21	1139	1159	CAUCGGCAAGUUGUUCUUGGU	:.::: :::::::::..:::	AUCAACAACAACUUGUUGAUA	Cleavage		1
MIR395b	PgNAC116	5	-1	1	20	1083	1102	UGAAGUGUUUGGGGGAACUC	:: ::..:...:::.::..	UAGAUCUUCUGGACAUUUUG	Cleavage		1
MIR166c	PgNAC117	5	-1	1	21	616	636	GGAAUGUUGUCUGGUCGGAGA	::: :.::::::..:::.	ACUCAACCUAGACAAUGUUCU	Cleavage		1
MIR444d	PgNAC120	5	-1	1	20	452	471	GCUAGAGGCAGCAACUGCAU	::: : ::::::.: :::	CUGCUGCUGCUGCUUAUAGA	Cleavage		1
MIR2118a	PgNAC121	5	-1	1	22	828	849	GGGAUGGGAACGUGAAGGAACG	.: :.:::: : :::.:::.:.	UGCUUCUUCUCUUUCUCAUUCU	Translation		1
MIR408	PgNAC122	4.5	-1	1	21	678	698	CAGGGAUGAGGCAGAGCAUGG	::::::: ..::::.:.:	GGAUGCUCUUUUUCAUUCUUA	Cleavage		1
MIR444d	PgNAC124	5	-1	1	20	551	570	GCUAGAGGCAGCAACUGCAU	:::: ::::::.:::.:	AUGCUCCUGCUGCUUCUGGA	Cleavage		1
MIR164c	PgNAC129	5	-1	1	21	109	129	UGGAGAAGCAGGACACGUGAG	..: :::.::::: ::::	GAUGCUUGUUCUGCUGCUCCU	Cleavage		1
MIR529b	PgNAC130	4	-1	1	21	208	228	AGAAGAGAGAGAGUACAGCUU	.: . :::.:.:::.::::::	GAAUGGUAUUUUCUUUCUUCU	Cleavage		1
MIR393b	PgNAC132	5	-1	1	21	834	853	CUCCAAAGGGAUCGCAUUGAG	:::: :::::. ::::::	GGGAAUG-GAUCCUCUUGGAG	Cleavage		1
MIR172b	PgNAC134	4.5	-1	1	21	2182	2201	GCAGCACCAUCAAGAUUCACA	:::: ::::::: :::::	CUUGAA-CUUGAUGCUGCUGA	Cleavage		1
MIR169a	PgNAC137	2.5	-1	1	21	1079	1099	CAUCGGCAAGUUGUUCUUGGU	: ::: ::::::::::.:::	AACAACAACAACUUGCUGAUA	Cleavage		1
MIR444d	PgNAC138	5	-1	1	20	746	765	GCUAGAGGCAGCAACUGCAU	::: : ::::::. ::::	CUGCUGCUGCUGCUCCUAGA	Cleavage		1
MIR172b	PgNAC143	5	-1	1	21	354	374	GCAGCACCAUCAAGAUUCACA	::.: . ::::: ::::::	GAUGGAAUAUGAUGAUGCUGC	Cleavage		1
MIR172b	PgNAC144	5	-1	1	21	354	374	GCAGCACCAUCAAGAUUCACA	::.: . ::::: ::::::	GAUGGAAUAUGAUGAUGCUGC	Cleavage		1
MIR159a	PgNAC150	4.5	-1	1	22	500	521	UUUGGAUUGAAGGGAGCUCUGA	..:::::::.::.::: :.:	AUGGAGCUCCUUUUAAUGAAGA	Cleavage		1
MIR159c	PgNAC150	4.5	-1	1	21	501	521	UUUGGAUUGAAGGGAGCUCCC	::::::::.::.::: :.:	UGGAGCUCCUUUUAAUGAAGA	Cleavage		1
MIR444d	PgNAC150	5	-1	1	20	407	426	GCUAGAGGCAGCAACUGCAU	: : : :::::::.:::.:	AAGAACUUGCUGCUUCUGGA	Cleavage		1
MIR529b	PgNAC151	4.5	-1	1	21	1196	1215	AGAAGAGAGAGAGUACAGCUU	::::: .:::: .::::::	CUGCUGU-UUCUCCUUCUUCU	Cleavage		1
